# Supplementary material for: Distribution of Sequencing Coverage Gaps in Exomes and Genomes: Potential Implications for Diagnostic Accuracy in Neurodevelopmental Disorder Genes
Source: Genes (Basel). 2026 Feb 26;17(3):269. doi: 10.3390/genes17030269 (PMC13025359; doi:10.3390/genes17030269)
Supplement: Supplementary file 1 [file genes-17-00269-s001.zip]

Archive with 14 entries (14 files):
- Caption_supplementary_figures.pdf
- caption_Table_supplementary.pdf
- FigureS1.jpg
- FigureS2.png
- FigureS3.png
- FigureS4.png
- FigureS5.png
- FigureS6.png
- FigureS7.png
- FigureS8.tiff
- TabS1.xlsx
- TabS2.xlsx
- TabS3.xlsx
- TabS4.xlsx
