# Supplementary material for: Distribution of Sequencing Coverage Gaps in Exomes and Genomes: Potential Implications for Diagnostic Accuracy in Neurodevelopmental Disorder Genes
Source: Genes (Basel). 2026 Feb 26;17(3):269. doi: 10.3390/genes17030269 (PMC13025359; doi:10.3390/genes17030269)
Supplement: Supplementary file 1 [file genes-17-00269-s001.zip › TabS1.xlsx]

## Sheet: Foglio1
threshold	samples	Median Jaccard	IQR	mean ES_only	mean GS_only	mean shared LCRs
10×	14	0.0815	0.0470	231.	188.	38.2
20×	14	0.0408	0.0229	1812.	860.	88.3
30×	14	0.0324	0.0500	6455.	3583.	511.
