# Supplementary material for: Distribution of Sequencing Coverage Gaps in Exomes and Genomes: Potential Implications for Diagnostic Accuracy in Neurodevelopmental Disorder Genes
Source: Genes (Basel). 2026 Feb 26;17(3):269. doi: 10.3390/genes17030269 (PMC13025359; doi:10.3390/genes17030269)
Supplement: Supplementary file 1 [file genes-17-00269-s001.zip › TabS3.xlsx]

## Sheet: ES-data
Sample	batch	n_LCR_total	n_LCR_SysNDD	median_LCR_depth	n_genes_LCR	n_genes_LCR_OMIM	n_genes_LCR_SysNDD
1	batch2	1840	208	16785	1401	390	160
2	batch3	1016	110	16.19	820	225	95
3	batch2	3122	360	16375	2084	595	250
4	batch2	4104	505	16.14	2502	720	315
5	batch1	193	20	2.25	149	38	18
6	batch1	193	20	3	152	38	17
7	batch1	167	22	3	150	38	20
8	batch4	1549	166	16.09	1149	328	130
9	batch4	1711	210	16.29	1286	359	158
10	batch4	1686	183	16.46	1284	367	144
11	batch2	9584	1246	16.46	2836	845	371
12	batch2	1241	148	16.67	999	290	123
13	batch3	1474	177	16325	1138	307	137
14	batch3	3804	462	16375	2460	690	293

## Sheet: GS-data
Sample	batch	n_LCR_total	n_LCR_SysNDD	median_LCR_depth	n_genes_LCR	n_genes_LCR_OMIM	n_genes_LCR_SysNDD
1	GS	2219	287	16.63	1069	306	137
2	GS	823	80	14.22	379	104	50
3	GS	2992	361	15.5	1164	344	141
4	GS	445	31	13.76	208	44	22
5	GS	245	10	0	103	20	9
6	GS	3510	459	16515	1311	403	173
7	GS	247	16	1.22	121	28	16
8	GS	298	10	0	110	22	9
9	GS	1075	103	16.05	597	151	70
10	GS	429	33	12.02	217	52	26
11	GS	279	16	5.59	125	29	15
12	GS	282	12	0.67	113	25	11
13	GS	273	10	0	118	21	10
14	GS	348	20	8.1	160	36	19
