# Supplementary material for: Distribution of Sequencing Coverage Gaps in Exomes and Genomes: Potential Implications for Diagnostic Accuracy in Neurodevelopmental Disorder Genes
Source: Genes (Basel). 2026 Feb 26;17(3):269. doi: 10.3390/genes17030269 (PMC13025359; doi:10.3390/genes17030269)
Supplement: Supplementary file 1 [file genes-17-00269-s001.zip › TabS4.xlsx]

## Sheet: Foglio1
batch	z cutoff	consistent positions	inconsistentpositions	total positions	pct consistent
Batch1	-1.64	11677	234	11911	98.0
Batch2	-1.64	9120	2791	11911	76.6
Batch3	-1.64	8827	3084	11911	74.1
Batch4	-1.64	9690	2221	11911	81.4
Batch1	-1.96	11684	227	11911	98.1
Batch2	-1.96	9705	2206	11911	81.5
Batch3	-1.96	9537	2374	11911	80.1
Batch4	-1.96	10068	1843	11911	84.5
Batch1	-2.58	11688	223	11911	98.1
Batch2	-2.58	10595	1316	11911	89.0
Batch3	-2.58	10544	1367	11911	88.5
Batch4	-2.58	10715	1196	11911	90.0
